# Supplementary material for: The impact of a short-term training program on workers’ sterile processing knowledge and practices in 12 Ethiopian hospitals: A mixed methods study
Source: PLoS One. 2019 May 1;14(5):e0215643. doi: 10.1371/journal.pone.0215643 (PMC6493726; doi:10.1371/journal.pone.0215643)
Supplement: S3 Appendix — (XLSX) [file pone.0215643.s003.xlsx]

## Sheet: Both Regions
	B1	B2	B3	B4	B5	B6	A1	A2	A3	A4	A5	A6	Totals
Number of Ors	1	2	9-5 functioning	2	3 - 1 functioning	2	2	2 - 1 minor/ 1 major	2	1	9 - 4 gen surg, 2 ortho, 2 ob/gyn, 1 opthalmology.	1
Average number of surgeries performed weekly.	8	5-8	96	10-15	3-4 elective, 10 emergency, 18-25 minor	7 C-s; 3 gen; 45 minor	10- major/20 minor	6 to 8 - C-Sec and lap, 15-25 deliveries a week	5 major and 8-10 minor per week	6 major and 6 minor	96 - Serves 9 million people	4--5 major/week; 30-40 minor/week	410
Number of staff involved in MDR	5	6 nurses	70 - 9 in OR	4 nurses	4 scrub nurses - 65-70 nurses decontminating throughout the hospital	2 scrub nurses - 18 nurses working throughout hospital	40 - all staff rotate through OR	3	3 scrub nurses	5	36	4 scrub nurses	264
Number of staff who have received classroom training in MDR	0	0	Jhpiego - 4-5 day course on inf prev	2	2 - received unicef training on use of sterilizers	2 - 1 hr training during infection prev course	0	0	2 OR coordinator and maternity coordinator	? - Jhpiego 1 hr	36 - 1 hour of training during IP&C training	3 trained at larger hospital x 4-5 days
Number of staff who have received on-the-job training in MDR	5	6 nurses	1 hour during nurses training	2	2	18	40 - Jhpiego training	3	2 - standard operating procedures taught by ER physicians on job	Most	0	1
MDR area regularly cleaning	No	y	y	n	n	y - q weekly walls, q day surfaces (no centralized MDR)	n	n - cleaned after each surgery	n	y - post procedure floors and surfaces cleaned and walls washed once weekly	No central sterilizing area - y	n
Are sharps placed in a sharps container after use?	Y	y	y	y	y	y	y - in some areas	y	n	y - post procedure floors and surfaces cleaned and walls washed once weekly	n	n - in OR only scheduled cleaning
Are sharps incinerated on the premises?	Y	y	y	n	n	y	n	y	?	y - post procedure floors and surfaces cleaned and walls washed once weekly	y - in OR area	y.
Are there signs restricting access of unauthorized staff to the MDR area?	No	n	y - red lines on floor in some areas	n	n	n - red line on floor in OR to restrict access	n	n	n	y - painted on door - instructions on floor worn off	y	n
											n - blue line on floor in OR to restrict access
Do MDR Staff wear PPE?	N	y	y	n	n	y - OR; n-Mat/er	y - not sure - said yes but not observed	n - insufficient supplies	n	y	y	y	y - 7 ; n 5
If yes, what type of PPE is used by MDR staff?
gloves	y	y	y	y	y	y	y	y	y	y	y	y
gowns	n - use aprons	y - also have rubber aprons	y	n	n	y	y	y	? - no MDR staff observed working	y	y	y
head covers	n	y	y	n	n	y	y	y	?	y	y	y
protective eye wear	n	n	n	n	n	n	?	n	?	n	n - have them but don't use them	y
masks	y	y	y	n	n	y	?	n	?	y	y	y
booties	?	y	y	n	n	y - rubber boots and plastic sandals		Shoes	?	y	y	y
Are hand washing stations available for MDR staff?	n	y	y - touchless hand dissinfectant dispensers	y	y	n - sinks - no running water	n	n	y	y - outside of room	y	y
Is soap available for handwashing for MDR staff?	y	y	y - not always	n	n	y	n	n	y	y - bar soap	n	y - laundry soap
Is running water available for handwashing for MDR staff?	n - Taps not working in decontam room	y	y	n	n	N	n	n	y	y	y	y - water turned on when needed by staff
Are gloves changed as needed?	? - not observed	y - If enough	y - use reusable gloves - too large	?	?	?	?	n	y	?	y	y
Do contaminated instruments flow from dirty to clean areas in the MDR process?	y - in same small room	n	y	?	?	n - They try, but set-up difficult in small room off OR; in ER everything done in tx room - could improve flow; in Mat - again try but all done in same room.	?	n	n - have SOP but not sure they're followed	n - window coveed by bars in the OR so not a circuit	y - in OR n- maternity - very small room with no running water	n - instruments show damage
Are medical devices passed through a window to the decontamination area post surgery?	N - door available, not used	y	y - door to hallway behind OR for contaminated instruments	n	n	y - door from OR	?	n - window not used	n	n	n	n
If no window is available, are contaminated items covered during transport to the decontamination area?	?		?	y	y	n	?	?	?	n	n	n
Is the decontamination room separate from the packaging area?	N	n	n	n	n	y	?	n	n	n	n	n - OR to decontam to autoclave, then walk through decontam area to storage area
Is a sharps container in use in the decontamination area?	N	n	y	n	n	n - sharps removed in OR	?	n	n	n- in OR	n	n
Are there posters on the wall providing instruction to MDR staff?	n	n	y	n	n	n	?	y - one sheet with instrumctions re cleaning solutions	n	n	n	n
Are instruments soaked in soap and water immediately after use in the OR?	n	n	n	n	n	n	n	n	n	n	n	n
If yes to the above question, are instruments soaked for less than 1 hour after use?
If no to the above question, are instruments soaked in a chlorine solution?	y	y	y	y	y	y	y	y - cidex 10% solution	y	y	y	y - changed q24 hrs or as needed
Are enzymatic detergents used to clean instruments?	n	n	n	n	n	n	n	n - crown detergent	n	n	n	n - laundry soap, changed as needed
Are instruments brushed under water in a second bowl of soap and water after initial decontamination?	?	y	y	n	n	? Not observed	?		n	n	n - nurse scrubbing above the water	n - laundry soap, changed as needed
Are instruments rinsed with clean/distilled water after removal of soil?	y	y	y	y	y	clean water	y	n - tap water	y	y - tap water	y - tap water	y - tap water
Are instruments thoroughly dried with a clean, soft cloth after rinsing?	n	n	n	n	n	y	n	n - layed out to dry	n	n	n	y.
Is more then one sink used in the decontamination and cleaning process?	y	y	y	y	y	y	y - 3 bowls + high level chlorine bleach	y	y	y	y	y
Are clean brushes in good condition in use in the decontamination area?	n - brushes and soap on windowsill	n	yn - one finger nail brush with good bristles found in use	y	y	y - large scrubbing brush with course bristles used to clean instruments - bristles almost non-existant in ER.	n	n - brush left in bleach and soap when not in use	y	n	y - large floor scrubbing brush with course bristles used to clean instruments	relative - bristles still on brush
Do MDR staff have access to clean, lint free cloths, various sized brushes, syringes, and sponges for cleaning?	n	n	n	n	n	n	n	n	n	n	n	n - one brush, no syringes or sponges
Are biocidal detergents available to clean tools used in decontamination and cleaning each shift?	n	n	n - have 1 bottle of enzymatic detergent used for laparoscopes	n	n	y - Crown laundry detergent powder used	n	n	n	n	n - crown laundry detergent -	n
Are instruments moved to a clean area with no dirty instruments after cleaning and drying?	n - stored in decontamination room	y	y - all done in one room but follow dirty to clean flow	y - all in same room	yn - all done in same room	y	y	y	y	n	y	n
Are instruments carefully inspected prior to packaging	n	n	y	n	n	?	n	n	n	n	n	n
Are instruments dissasembled for cleaning and reassembled in the packaging area?	n	n	y	n	n	n	n	n	n	n	n - instruments placed on drying cloth, closed and piled on top of each other.	n
Are instruments packaged with a protective cover? (i.e. wrapped in permeable cloth and placed in metal box)?	y	y	y	y	y	Y - placed in metal box without cloth	y	y	n	y	y - wrapped with cloth, some in metal boxes withvent in Maternity	n - stored in dressing drum without wrapping that fits into a TT autoclave. Instruments piled on top of each other in the DD
Are instrument sets labeled following packaging?	y - dated - name of set on box in marker	y	y	y	y	y - labeled and dated	y	y	n	y	y - labeled and dated	y
Sterilization
Is a functioning autoclave being used to sterilize instruments?	y - 1 1/2 years old - no distiller	y - no distiller - 2 autoclaves, one floor model and one Table top; one in maternity as well.	y - TT Autoclave in OR. 1 out of 6 functional. Have distiller but water pressure too low to run it. Have a biomedical technician and generator for backup. Brief periods of time without an autoclave	n	n - 3 autoclaves broken, one table top autoclave	n - 2 autoclaves - both non-functioning	y - 1 floor model 1 TT model	n - Large sterilizer can not be run by generator. ++ power fluctuations. Not working, awaiting repairs from Addis; TT not working x 4 days	y - only TT - floor model damaged in transit	y - using water distiller	y - 6 autoclaves, 4 functioning, 1 TT for smaller sets - using tap water	n - TT 1 year old - state not functioning; 2 broken autoclaves damaged in transit; no distiller	34 autoclaves; 18 not working
Is a dry heat sterilizer used to sterilize instruments?	n	y - Melelle technicians recommend using the DHS instead of autoclave	n	y	y	y - in ER all instruments going to ER for sterilizing - discovered after insistence that autoclaves were being used, but discovered on observation that they were not functioning.	n - distiller working, not connected to autoclave	n	n	y - using water distiller	n - only in Opthalmology 145 C for 60 minutes	n	5
Is the autoclave/dry heat sterilizer in a room separate from the decontamination area?	n	y	y - main sterilization area. N in burns and maternity	y	y	n	n	y - floor dirty ++ in sterilization room	n	y-autoclave n - DHS	y	n
Are containers used in the autoclave covered with porous cloth or do they contain vents?	y	y	y	y	y	instrument containers closed boxes, no vents. Instruments stacked on top of each other in containers	y	y	y	y	y	y - cloth and containers - dresssing drums used to stsore instruments
*Comment on length of time and temperatures used to sterilize instruments		134 x 20 min	automatic setting	130 x 30 min	130 x 30					DHS - 97Cx1hr Autoclave 121 x 1 hr	134 x 10 min, drying x 10 min; Maternity - 130 x 1 hr, 30 min drying time; opth - wrapped items 30 min/unwrapped 20 minutes	1 hour cycle at 120
Are chemical indicators being used? How frequently?	n	y - CI tape	y	n	n	n	n	y - Tape only	y - indicator tape only	n	n y in Mat - indicator tape	n
Are biological indicators being used? How frequently?	n	n	n	n	n	n	n	n	n	n	n	n
Are times posted indicating when instruments were placed in sterilizers?	n	n	n	n	n	n	n	n	n	n	y - printout indicates time	n
Storage of medical devices
Are instruments stored in metal boxes?	y	y	y	y	y	y	?	n - storage cabinet under TT autoclave for sterilized instruments	n	n	n	y - dd and boxes withvents that are wrapped
Are instrument containers wrapped with cloth?	y - not all	y	y	y	y - some	n	y	y - wrapped, tied, with tape indicators	y	y	y	y
Are instruments stored in an enclosed area after sterilization?	n	y	y	y	y	y	- storage cupboard closed and locked	n - windows open in sterilization and storage room	y - labeled with date	n	y - window on storage cupboard broken, doors of cupboard open, but stored in separate room. In maternity n - allowed to cool while sitting on window sill leaning against window, then moved to broken storage cupboard in separate room	y
Are sterilized instruments stored away from decontaminated areas?	n	y		y&N diff areas	yn different areas - OR away, ER/Mat the same	y	y - some stored in delivery room	y	y	n	y	y
Are sterilized instruments transferred to the OR in a covered trolley?	n	n	n	? Trolley but unsure if covered	? - moved by trolley unsure if covered	n	n - open trolley	n	n	n	n - on wheel chair sometimes	n
Are sterilized instrumens carried to the OR by staff?	y	y	y	y	y	y	y	y	y	y	y	y
			Good flow of instruments in burn unit from dirty to clean. Use external indicator tape; wrap with cloth and/or blue paper. No sharps container notices, or rust remover and lubricant.		ER - small room, 3 buckets, brush, dry instruments on bottom of trolley. Upper trolley has sterilized instruments. Identified a shortage of forceps. High level disinfectant soaked 20 min in bleach solution of 0.5% chlorine (1:9). Carry instruments to the treatment room.	Serves 167,0000 people - 7 health centers refer here	ER - 3 sink system, air dry	Chicken walked through OR hallway during observations	High level disinfectant 1% chlorine; buckets on pallets on floor; brush fingernail; reuse gloves; H2O chagned q24 hrs although nurse stated "I don't remember" when it was last changed; instruments air dried and wrapped.	Planning to bring in running water. Open windows and doors in decontamination room; high level disinfectant 0.1 chlorine x 20 minutes; decontamination, cleaning, and wrapping in one room; sharps in storage room		Laundry is washed by hand and hung to dry - do not sterilize gowns
	Maternity - MDR all in one small room off delivery room - poorly cleaned instruments stored on rack sitting on top of toilet. Cleaned and wrapped instruments are carried to the sterilizing area by the OR		Maternity - table top autoclave		Hospital 5 years old. Have Ethiopian hospital transformation guidelines, Sept 2016. Produced by Ethiopian hospital management system - population served - 100,000 to 400,000 people	No generator - Maternity uses 3 bowl system - bowls on table. The brush was in terrible shape - no bristles; small room for delivery, decontamination, packaging, and storage. No running water but container with water. Sharps box in use. Boots observed under the decontamination area.No apparent room for packaging instruments. Put instruments in bleach water x 15 minutes, then wash with soap and wa…	Dressing room - decontamination and storage in same room	Sinks - dirty and shallow		Stored instrumetns in delivery room in a cabinet with open doors
	Emergency - table with 3 bowl system, sharps box, and instruments drying all on one table. Sterilized instrument sets on a 2nd table. Sink available, storage also in cupboard. Poster re bleach concentration for cleaning on wall as well.					Emergency - Use 3 bowl system - bowls on table; one large brush. Instruments dried with towel and placed in container. Dry heat sterilizer in patient treatment room, as is decontamination area. Dry heat at 131 x 30 minutes. Staff trained on site. Storage in various places as well as a locked cupboard in the room. Dated and labelled. Sharps container present. nNo running water - again, med directo…	Brushes kept in buckets with solutions. Nurses all trained to sterilize. One-time use high level disinfectant - O2 tubing reused.
