# Supplementary material for: The impact of a short-term training program on workers’ sterile processing knowledge and practices in 12 Ethiopian hospitals: A mixed methods study
Source: PLoS One. 2019 May 1;14(5):e0215643. doi: 10.1371/journal.pone.0215643 (PMC6493726; doi:10.1371/journal.pone.0215643)
Supplement: S4 Appendix — (XLSX) [file pone.0215643.s004.xlsx]

## Sheet: Sheet2
SPECT Training Pre/Post Test Results
Code:	Pre Test:	Post Test:	Difference
A1	21	28	7
A2	14	30	16
A3	14	34	20
A4	27	30	3
A6	27	35	8
A7	22	35	13
A8	20	16	-4
A9	20	33	13
A10	12	21	9
A11	16	26	10
A12	19	35	16
A14	22	32	10
A15	17	23	6
A16	23	33	10
A17	21	24	3
A18	18	28	10
A19	9	30	21
A20	18	19	1
A21	19	35	16
A22	13	20	7
A23	28	39	11
A24	23	36	13
A25	13	17	4
A26	27	36	9
A27	12	25	13
A28	16	31	15
A29	17	23	6
B4	24	36	12
B5	19	28	9
B6	13	17	4
B7	20	17	-3
B8	18	25	7
B9	19	23	4
B10	17	35	18
B13	16	21	5
B14	22	21	-1
B15	24	35	11
B16	21	32	11
B18	23	36	13
B21	22	17	-5
B22	28	37	9
B23	16	18	2
B25	26	32	6
B26	14	21	7
B28	13	20	7
B29	16	29	13
B30	22	35	13
B31	14	21	7
B32	24	32	8
B33	17	14	-3
B34	21	34	13
B35	24	35	11
B36	22	27	5
